# Supplementary material for: Estrogen exposure overrides the masculinizing effect of elevated temperature by a downregulation of the key genes implicated in sexual differentiation in a fish with mixed genetic and environmental sex determination
Source: BMC Genomics. 2017 Dec 18;18:973. doi: 10.1186/s12864-017-4345-7 (PMC5735924; doi:10.1186/s12864-017-4345-7)
Supplement: Supplementary file 3 — Gene abbreviation glossary of the genes analyzed by qPCR or selected from the list of differentially expressed genes. (XLSX 9.44 kb) [file 12864_2017_4345_MOESM3_ESM.xlsx]

## Sheet: Table S1
Table S1. Gene abbreviation glossary of the genes analyzed by qPCR or selected from the list of differentially expressed genes
Gene abbreviation	Gene name
amh	Anti-Müllerian hormone
aqp1	Aquaporin 1
col18a1	Collagen alpha-1 (XVIII) chain
cyp19a1a	Cytochrome P450, family 19, subfamily A, polypeptide 1a
cyp19a1b	Cytochrome P450, family 19, subfamily A, polypeptide 1b
dicer1	Endoribonuclease Dicer
dmrt1	Doublesex- and mab-3- related transcription factor I
ehmt2	Euchromatic histone-lysine N-methyltransferase 2
gnrh	Gonadotropin-releasing hormone
hdac11	Histone deacetylase 11
igf1	Insulin-like growth factor I
jarid2a	Protein Jumonji
mettl22	Methyltransferase-like protein 22
pcgf2	Polycomb group ring finger 2
prl	Prolactin
r18S	r18S
sox17	HMG-box transcription factor SOX17
star	Steroidogenic acute regulatory protein
suz12	Suppressor of zeste 12 homolog
tesc	Tescalcin
vasa	Vasa protein
wisp1	WNT1 inducible signaling pathway protein 1
