# Supplementary material for: Estrogen exposure overrides the masculinizing effect of elevated temperature by a downregulation of the key genes implicated in sexual differentiation in a fish with mixed genetic and environmental sex determination
Source: BMC Genomics. 2017 Dec 18;18:973. doi: 10.1186/s12864-017-4345-7 (PMC5735924; doi:10.1186/s12864-017-4345-7)
Supplement: Supplementary file 4 — Quantitative PCR primer characteristics. (XLSX 11.3kb) [file 12864_2017_4345_MOESM4_ESM.xlsx]

## Sheet: Table S2
Table S2. Quantitative PCR primer characteristics
Genes	Gene abbreviation	Primer name	Primer sequence (5’→3’)	Efficiency (E)	Slope	R2
Anti-Müllerian hormone	amh	amh-Fw	TGCAGAGCAAAGCCTGAAAG	2.10	-3.09	0.99
		amh-Rv	TCAACGGGGAACAAAGACAA
Aquaporin 1	aqp1	aqua-Fw	GCCAGATCAGCGTGTTCAAG	2.27	-2.89	0.98
		aqua-Rv	ACAGCACCAGCTGGAAGGTT
Collagen alpha-1 (XVIII) chain	col18a1	col-Fw	AACTGCGACTCGGATCCTCA	2.01	-3.17	0.98
		col-Rv	TATCCGGGTCTGCTCCACTG
Cytochrome P450, family 19, subfamily A, polypeptide 1a	cyp19a1a	cyp19a1a-Fw	AGACAGCAGCCCAGGAGTTG	1.99	-2.98	0.99
		cyp19a1a-Rv	TGCAGTGAAGTTGATGTCCAGTT
Cytochrome P450, family 19, subfamily A, polypeptide 1b	cyp19a1b	cyp19a1b-Fw	CCCTTTTCAGCGCAGTGGTA	2.01	-3.29	0.94
		cyp19a1b -Rv	CATTCGGCTTGTGGTGCTC
Doublesex- and mab-3- related transcription factor I	dmrt1	dmrt1-Fw	CCTTCACGCTACCCCACCTA	2.20	-2.92	0.97
		dmrt1-Rv	GTTGTTGTCGTCCAGGCTGA
Gonadotropin-releasing hormone	gnrh	gnRH-Fw	ACGCCCTGCAGAGTTTTAGG	2.04	-3.23	0.99
		gnRH-Rv	AGAAGCACGAGGTCCTGACA
HMG-box transcription factor SOX17	sox17	sox17-Fw	CAAGAGACTGGCGCAGCAA	2.25	-2.84	0.98
		sox17-Rv	TTTCCACGATTTCCCCAACAT
Insulin-like growth factor I	igf1	igf1-Fw	TCCGTTTGTCACTTGTGTGAACT	2.16	-2.98	0.95
		igf1-Rv	AGGCAATCAAGCACCATGAA
Methyltransferase-like protein 22	mettl22	metll22-Fw	CCAGGAAGTGGCTGAAGCTC	2.18	-2.63	0.97
		metll22-Rv	CTGCCTTGTGCTTCCTCTCC
Prolactin	prl	prl-Fw	TATCCTGACCAGCGGATGTG	2.10	-3.09	0.96
		prl-Rv	ACGCTGCCACCATGTACAAC
r18S	r18S	r18S-Fw	CCGCTTTGGTGACTCTAGATAACC	2.09	-3.13	0.99
		r18S-Rv	CAGAAAGTACCATCGAAAGTTGATAGG
Steroidogenic acute regulatory protein	star	star-Fw	AGCAGAGGGGTGTTGTCAGA	2.10	-3.10	0.99
		star-Rv	TGGTTGGCAAAGTCCACCTG
Tescalcin	tesc	tesc-Fw	CAACATGGAGACCATCGCCC	2.10	-3.09	0.96
		tesc-Rv	TGAACATCCGTCCTCGGTCA
Vasa protein	vasa	vasa-Fw	CAGAAGCATGGCATTCCAATC	2.24	-2.86	0.99
		vasa-Rv	TGCAGAATAGGGAGCAGGAAA
WNT1 inducible signaling pathway protein 1	wisp1	wnt1-Fw	CATGCGAGTGTCCGAAGTCC	2.20	-2.92	0.97
		wnt1-Rv	CGCACATCTTGCAGCAATCG
