# Supplementary material for: Estrogen exposure overrides the masculinizing effect of elevated temperature by a downregulation of the key genes implicated in sexual differentiation in a fish with mixed genetic and environmental sex determination
Source: BMC Genomics. 2017 Dec 18;18:973. doi: 10.1186/s12864-017-4345-7 (PMC5735924; doi:10.1186/s12864-017-4345-7)
Supplement: Supplementary file 8 — Number of differentially expressed genes in 170 dph European sea bass gonads when comparing fishes from the HT-E2- vs. HT group during sex differentiation. (XLSX 9 kb) [file 12864_2017_4345_MOESM8_ESM.xlsx]

## Sheet: Table S3
Table S3. Number of differentially expressed genes in 170 dph European sea bass gonads when comparing fishes from the HT-E2- vs. HT group during sex differentiation
	# downregulated genes	# upregulated genes	# Total
Total annotated genes	12.947	4.312	17.259
Unique genes	4.393	1.677	6.07
Significant unique genes	291	92	383
