# Supplementary material for: Estrogen exposure overrides the masculinizing effect of elevated temperature by a downregulation of the key genes implicated in sexual differentiation in a fish with mixed genetic and environmental sex determination
Source: BMC Genomics. 2017 Dec 18;18:973. doi: 10.1186/s12864-017-4345-7 (PMC5735924; doi:10.1186/s12864-017-4345-7)
Supplement: Supplementary file 9 — Differentially expressed genes for the HT-E2 vs. HT comparison. (XLSX 29 kb) [file 12864_2017_4345_MOESM9_ESM.xlsx]

## Sheet: Table S4
Table S4. Differentially expressed genes for the HT-E2 vs. HT comparison
Description	Gene symbol	Fold change	Adjusted P-value
Extracellular matrix protein 1	ecm1	20964	1.14E-02
Desm protein	desma	11015	3.46E-02
Tetraspanin 13	tspan13	7804	4.70E-02
Insulin-like growth factor I	igf1	5476	3.62E-02
Desmin	des	5373	3.55E-02
chemokine (C-C motif) ligand 13	ccl13	4809	3.64E-02
RecA homolog Dmc1	dmc1	4351	4.13E-02
C-myc binding protein	mycbp	3996	4.00E-02
Hypoxanthine phosphoribosyltransferase like	hprt1l	3966	3.85E-02
Male-specific protein	msp	3873	3.46E-02
Adrenomedullin-1	adm1	3859	3.47E-02
Matrix Gla protein	mgp	3751	3.47E-02
DNA-damage-inducible transcript 4	ddit4	3668	4.83E-02
CDC28 protein kinase regulatory subunit 2	cks2-cdc28	3638	4.27E-02
Virus-induced protein 5	ebi5	3510	4.31E-02
Signal recognition particle 9kDa	srp9	3341	4.67E-02
AGAP011243-PA	agap_agap011243	3202	4.44E-02
Chain A, Structure Of A Human Prp31-15.5k-U4 Snrna	prp31	3110	4.67E-02
Pleiotrophin	ptn	3037	3.53E-02
Smoothelin	smtn	2968	3.95E-02
SMT3 suppressor of mif two 3 homolog 2	sumo2-smt3	2959	4.55E-02
Frataxin	fxn	2915	4.62E-02
Biotinidase precursor	btd	2845	4.76E-02
p65 transcription factor	rela	2828	4.83E-02
Claudin 3a	cldn3	2762	3.62E-02
Phosphatidylethanolamine-binding protein 4	pebp4	2759	3.64E-02
Si:busm1-211o13.10	si:busm1-211o13.10	2745	4.63E-02
Zinc finger, MYND domain containing 17	zmynd17	2667	3.55E-02
Suppressor of Ty 3 homolog	supt3h	2581	4.31E-02
Cenpk protein	casc5	2507	4.78E-02
Plasminogen	plg	2491	4.31E-02
Chain A, Ubiquitin-Conjugating Enzyme Hspc150	ube2t	2342	4.83E-02
Mediator complex subunit 27	med27	2196	4.31E-02
Allantoicase	allc	2163	4.60E-02
ATP binding protein associated with cell differentiation	txndc9	2152	3.74E-02
Cysteine conjugate-beta lyase	ccbl1	2112	4.37E-02
Cytochrome c oxidase subunit VIIa polypeptide 2	cox7a2	2112	4.87E-02
PHD finger protein	phf	2099	4.52E-02
Polymerase (RNA) II (DNA directed) polypeptide G	polr2g	2075	4.84E-02
Mrps11 protein	mrps11	2060	3.74E-02
Proteasome (prosome, macropain) 26S subunit, ATPase, 1a	psmc1a	1985	3.86E-02
Hepatitis B virus x interacting protein	hbxip	1975	3.64E-02
Mitochondrial ribosomal protein L11	mrpl11	1970	4.00E-02
Mitochondrial ribosomal protein L14	mrpl14	1950	4.76E-02
Programmed cell death 6	pdcd6ip	1880	3.60E-02
Probetacellulin precursor	btc	1872	4.40E-02
NADH dehydrogenase (ubiquinone) Fe-S protein 4	ndufs4	1858	4.83E-02
NADH dehydrogenase ubiquinone Fe-S protein 3	ndufs3	1853	4.55E-02
Centrin2	cetn2	1853	4.29E-02
MORN repeat containing 3	morn3	1848	4.63E-02
Nucleolin	ncl	1830	4.01E-02
Small nuclear ribonucleoprotein D2-like protein	ot02g07600	1806	3.86E-02
High-mobility group protein 2-like 1	hmgxb4	1799	4.82E-02
C-14 sterol reductase	erg3	1780	4.03E-02
Testis antigen 76	syce1	1774	3.46E-02
NADH dehydrogenase (ubiquinone) 1 alpha subcomplex	ndufa1	1768	3.46E-02
Glycine-gated ion channel alpha3 subunit	glra3	1755	3.46E-02
Uridine-cytidine kinase 2	uck2	1753	4.00E-02
Ubiquitin carboxyl-terminal esterase L3	uchl3	1750	4.25E-02
Lecithin cholesterol acyltransferase	lcat	1734	4.25E-02
BolA-like 1	bola1	1730	4.09E-02
Prefoldin subunit 5	pfdn5	1727	4.34E-02
Splicing factor subunit 5	sf3b5	1723	4.89E-02
Fermitin family homolog 1	fermt1	1706	4.32E-02
Alpha 1 microglobulin/bikunin	ambp	1677	3.46E-02
DTW domain containing 1	dtwd1	1676	4.93E-02
Glutathione synthetase	gss	1671	4.37E-02
C-type lectin domain family 4, member E	clec4e	1671	4.87E-02
RAB, member RAS oncogene family-like 5	rabl5	1659	4.14E-02
Fumarylacetoacetate hydrolase	igf 1	1658	4.34E-02
Interferon-inducible protein Gig1	gig1	1655	4.07E-02
Squint	sqt	1648	3.46E-02
C1q-like adipose specific protein	c1q	1644	3.88E-02
Transcription elongation factor A (SII) 1	tcea1	1636	4.00E-02
U7 small nuclear RNA associated	lsm10	1601	4.00E-02
Adf-1 protein	adf1	1596	3.73E-02
Ribokinase	rbsk	1584	3.46E-02
dehydrogenase/reductase (SDR family) member 3	dd83.1	1577	3.53E-02
Sorting nexin-3	snx3	1574	4.35E-02
Rad1 protein	rad1	1574	4.55E-02
Histidine triad nucleotide binding protein 3	hint3	1564	3.64E-02
NIPA1 protein	nipa1	1563	4.42E-02
Mitochondrial ribosomal protein S18C	mrps18c	1551	3.62E-02
Nucleosome assembly protein 1-like 4	nap1l4	1549	4.69E-02
Deoxyhypusine synthase	dhps	1545	3.73E-02
Heat shock factor binding protein 1	hsfbp1	1542	3.86E-02
Programmed cell death 5	pdcd5	1540	3.46E-02
ATP synthase, H+ transporting	atp5s	1538	4.81E-02
Ap1s1 protein	ap1s1	1534	4.07E-02
ADP-ribosylation factor-like 1	arl1	1522	4.31E-02
CDGSH iron sulfur domain 2	cisd2	1509	3.46E-02
Transmembrane 4 L six family member 5	tm4sf5	1506	3.64E-02
Nonstructural protein P125	nlrc	1487	4.78E-02
Ribokinase	rbsk	1486	4.52E-02
C-14 sterol reductase	tm7sf2	1486	4.80E-02
Sperm associated antigen 8	spag8	1485	3.46E-02
Ankyrin repeat and SOCS box-containing 12	asb12	1473	4.55E-02
Dickkopf 1	dkk1	1472	4.72E-02
Transmembrane 6 superfamily member 1	tm6sf1	1468	4.09E-02
Microsomal glutathione S-transferase 2	mgst2	1464	3.53E-02
Programmed cell death 5	pdcd5	1463	3.64E-02
Mitochondrial ribosomal protein S18C	mrps18c	1462	4.56E-02
Solute carrier family 31	slc31a1	1459	4.11E-02
ADP-ribosylation factor-like 1	arl1	1458	4.06E-02
Magnesium transporter NIPA1	nipa1	1455	4.42E-02
Heat shock factor binding protein 1	hsbp1	1455	4.03E-02
C21orf59-like	alp56	1452	4.49E-02
Alpha 1 microglobulin/bikunin	ambp	1449	3.64E-02
Calcium and integrin binding family member 2	cib2	1444	3.46E-02
Radixin isoform 1	slc93r1	1443	4.55E-02
FRG1 protein	frg1	1442	4.51E-02
Nuclear factor, interleukin 3	p125	1438	4.16E-02
Dehydrogenase/reductase (SDR family) member 3	dhrs3	1431	4.32E-02
Prefoldin subunit 5	pfdn5	1423	3.62E-02
Transmembrane 4 L six family member 5	tm4sf5	1397	4.01E-02
D3Mm3e protein	wdr54	1394	4.86E-02
SET and MYND domain containing 3	smyd3	1392	3.64E-02
Signal peptide, CUB and EGF-like domain-containing protein 2	scube2	1391	4.99E-02
A kinase (PRKA) anchor protein 14 isoform a	akap14	1390	3.46E-02
Transmembrane protein 42	tmem42	1373	4.51E-02
Cytochrome c-a	cyc-a	1356	3.77E-02
PEST proteolytic signal containing nuclear protein	pcnp	1354	4.34E-02
Trafficking protein particle complex 6b-like	trappc6a	1338	3.46E-02
AGAP011847-PA	agap011847	1335	4.34E-02
MYND-type containing 12	zmynd12	1334	4.67E-02
MYO5A variant protein	myo5a	1300	4.78E-02
Regulator of telomere elongation helicase 1	rtel1	1294	3.46E-02
Spastic paraplegia 20, spartin	spg20	1282	3.46E-02
Estrogen receptor-related receptor alpha	err-alpha	1243	4.12E-02
Hepatic lipase	lipc	1186	4.76E-02
Receptor-interacting factor 1 isoform 1	loc539067	-1167	4.06E-02
Thimet oligopeptidase	thop1	-1190	4.95E-02
Mitochondrial ribosomal protein L1	mrpl1	-1201	3.85E-02
TGF-beta-activated kinase TAK1	map3k7	-1204	3.95E-02
Kinase suppressor of ras 1	ksr1	-1211	3.78E-02
Histidine acid phosphatase domain containing 2A	ppip5k1	-1212	4.73E-02
Caspase-1	casp1	-1227	4.09E-02
ATP-binding cassette, sub-family B	abcb8	-1241	3.46E-02
Dopachrome tautomerase (Dct) gene	dct	-1247	4.87E-02
Pyruvate dehydrogenase kinase, isoenzyme 3	pdk3	-1250	4.83E-02
Ribosomal protein S8	prs8-40s	-1275	4.55E-02
DEAD (Asp-Glu-Ala-Asp) box polypeptide 41	ddx41	-1293	4.08E-02
Neurofilament medium polypeptide	nefm	-1300	4.01E-02
Autophagy related protein 7-like protein	atg7	-1307	4.83E-02
1-acylglycerol-3-phosphate O-acyltransferase 5	agpat1	-1308	3.77E-02
GTP-binding protein	gtpbp	-1311	4.31E-02
Histone demethylase JARID1B (Jumonji/ARID)	kdm5b	-1311	4.52E-02
Retinoblastoma protein-binding zinc finger protein	prdm2	-1325	4.36E-02
Dihydrolipoamide S-succinyltransferase	dlst	-1328	4.38E-02
Interferon-induced GTP-binding protein Mx	mx1	-1330	4.37E-02
Brevican isoform 1	bcan	-1332	4.68E-02
Ankyrin repeat-containing protein Asb-2	asb2	-1333	3.66E-02
Alpha M integrin	itgam	-1334	4.09E-02
Cytoplasmic dynein intermediate chain 2B	dync1li2	-1336	3.46E-02
Diacylglycerol acyltransferase	dgat2	-1338	3.46E-02
Carbohydrate sulfotransferase 10	chst10	-1341	4.70E-02
Major facilitator superfamily domain	mfsd3	-1341	4.09E-02
NOD-like receptor C	narg2l	-1341	4.91E-02
MAP kinase kinase 4	mapk4	-1343	4.42E-02
Nucleotide binding protein 1	gnbp	-1343	4.13E-02
Partial prl gene for prolactin	prl	-1344	4.42E-02
Ribonucleotide reductase M1 polypeptide	rrm1	-1347	3.46E-02
Syntaxin binding protein 3	stxbp1	-1348	3.76E-02
Carbonic anhydrase-like	ca	-1348	4.74E-02
testis-specific kinase 1	tssk1b	-1351	4.36E-02
Signal transducer and activator of transcription 5 gene	stat5a	-1359	3.55E-02
Guanine nucleotide binding protein beta polypeptide 1-like	gnb1	-1362	4.85E-02
NIMA (never in mitosis gene a)-related kinase 6	nek6	-1365	3.46E-02
Hs-CUL-3	cul3	-1368	3.47E-02
Glycogen storage disease type IV	gsd 4	-1370	4.44E-02
ADP-ribosylation factor-like 8B	arl8b	-1371	4.00E-02
Aquaporin 8	aqp8	-1374	4.81E-02
Osteopetrosis associated transmembrane protein 1	ostm1	-1376	3.31E-02
Glycerate kinase	glyctk	-1393	4.31E-02
Ankyrin-3	ank3	-1395	4.31E-02
CMP-sialic acid transporter	slc35a1	-1395	4.89E-02
Fasciculation and elongation protein zeta 2	fez2	-1397	3.64E-02
Exocyst complex component 3	exoc3	-1398	4.93E-02
Actin binding LIM protein family, member 3, isoform	ablimi3	-1399	3.46E-02
FYVE, RhoGEF And PH Domain Containing 6	fgd6	-1400	4.87E-02
WD repeat domain 44	wdr44	-1403	3.70E-02
Polypeptide N-acetylgalactosaminyltransferase 5	galnac-t5	-1406	4.01E-02
WD repeat domain 1	wdr1	-1410	3.46E-02
YTH domain family 3	ythdf3	-1414	4.17E-02
Sirtuin	sirt4	-1413	4.00E-02
JMJD1B protein	kdm3b	-1416	4.87E-02
Mitochondrial peptide methionine sulfoxide reductase	msra	-1416	3.99E-02
Low density lipoprotein receptor adaptor protein	ldlrap1	-1419	4.54E-02
Hydroxysteroid (17-beta) dehydrogenase 4	hsd17ba	-1430	4.15E-02
UPF0184 protein C9orf16 homolog	c9orf16	-1430	3.64E-02
RNA binding motif protein 5	rbm5	-1434	4.09E-02
Ajuba	jub	-1436	4.55E-02
BRCA1 interacting protein C-terminal helicase 1	brip1	-1436	3.65E-02
C10orf12 protein	c10orf12	-1437	4.15E-02
KIAA0280	fam168a	-1443	4.17E-02
Ssu72 RNA polymerase II CTD phosphatase homolog	ssu72	-1443	3.91E-02
TAR DNA binding protein	tardbp	-1446	4.00E-02
WW45 protein	sav1	-1448	3.62E-02
TAF3 RNA polymerase II	taf3	-1449	3.64E-02
STON1-GTF2A1L protein	alf	-1451	4.38E-02
Glutathione reductase	gsr	-1452	3.46E-02
Vav 1 oncogene	vcl	-1452	4.29E-02
Prpf3 protein	prpf3	-1453	3.46E-02
ASC	asc	-1454	4.08E-02
RB-binding protein	aatf	-1454	4.87E-02
E3 SUMO-protein ligase PIAS2	pias2	-1455	4.00E-02
Mesoderm induction early response 1 isoform N1	mier1	-1455	3.57E-02
Neuroligin 2	nlgn2	-1457	4.22E-02
SH2 domain-containing protein 4A	sh2d4a	-1461	4.29E-02
WW and PDZ domain containing 1	magi1	-1464	4.87E-02
Neuralized-like	neurl	-1467	3.86E-02
Src-family tyrosine kinase SCK	csk	-1467	3.77E-02
Huntington's disease gene homologue	hdh	-1471	3.73E-02
CD4 protein	cd4	-1472	3.46E-02
Beta-actin	actb	-1477	3.77E-02
Alpha inhibiting activity polypeptide 1	gnai1	-1479	3.62E-02
RNA binding motif protein 7	rbm7	-1488	4.70E-02
NADPH-P450 reductase	por	-1490	4.67E-02
ATP-binding domain-containing protein 4	atpbd4	-1491	3.85E-02
Serine/threonine protein kinase	srsf8	-1503	4.17E-02
Poly(A) binding protein, nuclear 1	pabpn1	-1506	4.74E-02
MAP7 domain containing 2	map7d2	-1510	4.67E-02
Pyruvate dehydrogenase kinase, isoenzyme 2	pdk2	-1511	3.46E-02
DEAD-box RNA-dependent helicase p68	ddx5	-1514	3.82E-02
Odd-skipped related 1	osr1	-1516	4.62E-02
Deleted in bladder cancer 1	dbc1	-1517	4.16E-02
Hyperparathyroidism 2 homolog	cdc73	-1518	3.64E-02
Snail homolog 2	snai2	-1520	3.64E-02
SH3-domain binding protein 1	sh3bp1	-1521	4.37E-02
Ribophorin I	rpn1	-1522	4.76E-02
TPA: arylsulfatase D	arsd	-1528	3.46E-02
SAP47 homolog	syap1	-1534	3.46E-02
Qrich1 protein	qrich1	-1534	3.84E-02
Syntaxin 3	stx3	-1538	3.78E-02
Rho GTPase activating protein 18	arhgap18	-1538	4.87E-02
Glycine-gated ion channel alpha3 subunit	glra3	-1538	4.61E-02
NFKBIE protein	nfkbie	-1539	4.02E-02
WDR40A protein	wdr40a	-1542	3.65E-02
Adducin 3 (gamma)	add3	-1543	3.64E-02
Aldo-keto reductase family 7 member A5	akr7a5	-1544	4.82E-02
Nuclear receptor co-repressor/HDAC3 complex	nfil3	-1545	4.87E-02
Glucoseregulated protein 94	grp94	-1548	4.67E-02
Phosphoinositide interacting 2	wipi2	-1558	4.51E-02
3-sialyltransferase 4	st3gal3	-1558	3.58E-02
CTCL tumor antigen HD-CL-09	ctcl	-1567	3.46E-02
V-ral simian leukemia viral oncogene homolog B	vav 1	-1568	3.65E-02
Rho-GTPase-activating protein PS-GAP-a	arhgap1	-1576	4.13E-02
130 kDa EDT-soluble extracellular protein	dap5	-1576	3.81E-02
Actinin, alpha 1	actn1	-1578	3.74E-02
Pleckstrin homology, Sec7 and coiled/coil domain	cytip	-1579	4.51E-02
DNA-binding protein PREB	preb	-1580	3.46E-02
Connector enhancer of kinase suppressor of Ras 1	cnksr1	-1583	4.87E-02
Mel transforming oncogene	rab8a	-1588	3.72E-02
Dystrophin (Dyst) gene	dmd	-1584	3.62E-02
Gamma-butyrobetaine dioxygenase	bbox1	-1587	3.87E-02
Tax1 binding protein 1	tax1bp1	-1592	4.87E-02
Keratinocytes-associated transmembrane protein	kct1	-1594	3.54E-02
Family with sequence similarity 40, member A	fam40a	-1599	4.31E-02
Ubiquitin specific protease 10	usp10	-1604	4.45E-02
Myosin phosphatase-Rho interacting protein	mprip	-1610	3.77E-02
Neuralized-like protein 2	neurl 2	-1611	3.64E-02
Carbohydrate sulfotransferase 2	chst2	-1613	4.87E-02
Vinculin	scn4ab	-1627	3.98E-02
Dmd gene for putative dystrophin	dmd	-1629	3.46E-02
Msx2 interacting nuclear target protein	spen	-1629	3.46E-02
KIAA0494 protein	kiaa0491	-1644	4.01E-02
Patatin-like phospholipase domain containing 6	pnpla6	-1646	4.87E-02
Alveolar soft part sarcoma chromosome region	aspscr1	-1646	4.29E-02
Sorting nexin 4	snx4	-1648	3.47E-02
Copine III	cpne3	-1650	4.30E-02
Carboxymethylenebutenolidase-like	cmbl	-1650	4.83E-02
Mgea5 protein	mgea5	-1651	4.28E-02
Lysosomal membrane glycoprotein lamp-2 homolog	lamp2	-1652	3.46E-02
Filamin A interacting protein 1	filip	-1652	3.87E-02
Triple functional domain (PTPRF interacting) (TRIO)	trio	-1653	3.64E-02
Anterior pharynx defective 1B	aph1b	-1661	3.46E-02
Biliverdin reductase A	blvra	-1668	4.75E-02
Sorting nexin 5	snx5	-1673	4.88E-02
MDN1, midasin homolog	mdn1	-1673	3.47E-02
Protein FAM114A2	fam1141	-1678	3.46E-02
Immunoglobulin mu heavy chain	ighm	-1681	3.64E-02
Calcium/calmodulin-dependent serine protein kinase	dmi3	-1681	4.00E-02
PTPRD protein	ptprd	-1687	3.77E-02
Type 7 adenylyl cyclase	adcy7	-1691	3.17E-02
Proline rich 12	prr12	-1703	3.64E-02
Replication protein A1	rpa1	-1703	4.14E-02
Protocadherin 2A33	pcdh 2a33	-1709	3.64E-02
Centaurin, alpha 1	adap1	-1715	3.56E-02
NADPH-cytochrome P450 reductase	cpr	-1725	3.46E-02
Protein phosphatase 1, regulatory (inhibitor) subunit 13B	ppp1r13b	-1726	3.46E-02
Neurofilament, heavy polypeptide	nefh	-1727	3.62E-02
NCK-associated protein 1-like	nckap1l	-17307	4.51E-02
Protein tyrosine phosphatase a	ptpra	-1739	4.57E-02
Growth hormone receptor type II (GHR-II) gene	ghr-ii	-1741	3.64E-02
Phospholipase C, gamma 1	plcg1	-1741	3.64E-02
Subunit VIIa 2	cox7a2l	-1741	4.31E-02
D4, zinc and double PHD fingers family 2	dpf2	-1747	4.00E-02
C-type lectin domain family 4 member M	clec4m	-1752	4.60E-02
Selectin P	selp	-1757	3.98E-02
Purinergic receptor P2Y1	p2r41	-1758	4.86E-02
RAB13, member RAS oncogene family	rab13	-1765	4.37E-02
Tubulin, alpha	tuba1b	-1779	3.98E-02
p65 transcription factor	rela	-1784	4.19E-02
Transmembrane 9 superfamily member 2	tm9sf2	-1797	3.64E-02
SWI/SNF-related matrix-associated actin-dependent	smarcd1	-1802	4.87E-02
Ribosomal protein S6 kinase, polypeptide 4	rps6ka4	-1808	4.37E-02
Thymopoietin	tmpo	-1809	4.65E-02
ADP-ribosylation factor 4	arf4/arl4	-1813	4.85E-02
ESCO1 protein	esco1	-1825	3.46E-02
p53 binding protein	tp53bp	-1826	4.21E-02
Crystal Structure Of Holo-CrbP	rdh16	-1834	4.34E-02
Activating transcription factor 7 interacting protein	atp7ip	-1844	4.31E-02
Splicing factor 3b, subunit 1 isoform 1	sp3b1	-1844	4.00E-02
Secretion protein HlyD	vc_a1080	-1861	4.34E-02
CTLA4-like protein	ctla4	-1872	4.83E-02
Basic transcription factor 3-like 4	btf3l4	-1874	4.36E-02
Protein phosphatase methylesterase 1	ppme1	-1883	4.55E-02
Glucose-6-phosphate 1-dehydrogenase (G6PD)	g6pd	-1889	4.37E-02
Coronin-7	crn7	-1892	4.45E-02
SPEN homolog	spen	-1895	4.89E-02
Rho GDP dissociation inhibitor (GDI) alpha	arhgdia/rhogdi1	-1899	3.46E-02
DNA (cytosine-5-)-methyltransferase 6	dnmt3ab	-1910	3.46E-02
Longevity assurance homolog 1	cers1	-1917	3.59E-02
Protein phosphatase type 2C alpha 2	ptc1	-1930	3.46E-02
Glutamate oxaloacetate transaminase 2	cot2	-1931	4.17E-02
Fibronectin type III domain containing 3A	fndc3a	-1937	4.86E-02
Nuclear receptor coactivator 5	ncoa5	-1948	3.61E-02
Sacm1l protein	sacm1l	-1957	3.46E-02
Gonadotropin-releasing hormone gene	gnrh1	-1957	4.25E-02
CD18 protein	itgb2	-1958	3.65E-02
Transposase	tnp	-1964	3.55E-02
GTP-binding protein PTD004	ola1	-1976	4.34E-02
Peptidylglycine alpha-amidating monooxygenase	pam	-1992	4.76E-02
Disabled homolog 2 interacting protein isoform	dab2ip	-1992	4.83E-02
Serine-rich 8	stpk	-1993	3.73E-02
Plasma membrane calcium ATPase 1 isoform a	atp2b1	-1994	3.21E-02
Meteorin	metrnl	-1999	3.46E-02
Von Willebrand factor A domain-containing protein 7	g7c	-2040	3.55E-02
Transmembrane BAX inhibitor motif containing 1	tmbim1	-2060	4.67E-02
EF hand calcium binding protein 1	efcab1	-2067	3.65E-02
Transcription factor Sox12	sox12, sox-12	-2068	4.81E-02
4732435N03Rik protein	rik	-2095	4.34E-02
Elongation of very long chain fatty acids-like	elovl	-2113	3.64E-02
Voltage-gated sodium channel Nav1.4b	ralb	-2131	4.27E-02
Heavy polypeptide (Hc)	cltc	-2164	4.85E-02
Sb:cb825 protein	pdia3	-2167	3.97E-02
Formin-like 1	fmnl1	-2179	4.86E-02
Collagen, type VI, alpha 3	col6a3	-2182	3.72E-02
RNA binding protein CD151	cd151	-2195	4.62E-02
Bone morphogenetic protein receptor type II-like	bmpr2	-2198	4.44E-02
Fibulin 1	fbln1	-2208	3.46E-02
Scribble-related protein 1	scrib	-2212	4.92E-02
Transmembrane protein 16E	ano5	-2257	4.23E-02
Tropomyosin 4 isoform 2	tpm4	-2262	4.45E-02
Tyrosine-protein kinase Yes	yes1	-2276	3.46E-02
Neuralized homolog	neurl	-2280	3.64E-02
Steroidogenic acute regulatory protein	star	-2291	4.19E-02
Receptor protein-tyrosine phosphatase sigma	ptprs	-2301	4.83E-02
GRAM domain containing 3	gramd3	-2341	3.31E-02
Endothelin converting enzyme 1	ece1	-2357	3.46E-02
Phospholipase A2, group IVF	pla2g4f	-2366	4.52E-02
Anti-Müllerian hormone	amh	-2401	3.85E-02
TPA: zinc finger protein	anf	-2406	3.64E-02
Myocardin	myocd	-2446	3.68E-02
Erythrocyte membrane protein band 4.1 like 5	epb41l5	-2465	3.46E-02
Taurine transporter like	slc6a6	-2475	3.46E-02
Ephrin A5a	efna5a	-2508	3.76E-02
FBP32 gene	fbp32	-2611	3.64E-02
Doublesex- and mab-3-related transcription factor 1A	dmrt1	-2634	4.18E-02
Bromodomain adjacent to zinc finger domain, 2B	baz1b	-2784	3.46E-02
Endothelin receptor A	endra	-2868	4.07E-02
Cytochrome c oxidase subunit VIa precursor	mt-coi	-2930	4.83E-02
General transcription factor polypeptide 4	gtf4	-2933	3.92E-02
Slow myosin heavy chain 3	smyhc3	-2300	3.84E-02
Heat shock protein 70 isoform 3	hsp70-3	-3079	4.70E-02
N-acetyl lactosaminide beta-1,3-N-acetyl glucosamide	lytd	-3310	3.46E-02
Taurine transporter	taut	-3321	3.64E-02
Magi1 protein	magi1	-3691	3.46E-02
Embigin homolog	emb	-3946	4.67E-02
GMP reductase 2-like protein	gmpr2	-4448	4.73E-02
Collagen type XVIII alpha 1	col18a1	-4561	3.46E-02
Sodium- and chloride-dependent GABA transporter 2	slc6a13	-5238	4.09E-02
CD11-1	cd11-1	-6766	3.82E-02
