# Supplementary material for: Estrogen exposure overrides the masculinizing effect of elevated temperature by a downregulation of the key genes implicated in sexual differentiation in a fish with mixed genetic and environmental sex determination
Source: BMC Genomics. 2017 Dec 18;18:973. doi: 10.1186/s12864-017-4345-7 (PMC5735924; doi:10.1186/s12864-017-4345-7)
Supplement: Supplementary file 10 — Pathway analysis by DAVID of clusters of DEG for the HT-E2 vs. HT comparison. (XLSX 14 kb) [file 12864_2017_4345_MOESM10_ESM.xlsx]

## Sheet: Table S5
Table S5. Pathway analysis by DAVID of clusters of DEG for the HT-E2 vs. HT comparison analyzed by DAVID
DE genes clusters	Associated pathways
Cluster 1	ABC transporters
	Adherens junction
	Alzheimer's disease
	Amino sugar and nucleotide sugar metabolism
	Amyotrophic lateral sclerosis (ALS)
	Antigen processing and presentation
	Biosynthesis of alkaloids derived from histidine and purine
	Biosynthesis of alkaloids derived from ornithine, lysine and nicotinic acid
	Biosynthesis of alkaloids derived from shikimate pathway
	Biosynthesis of alkaloids derived from terpenoid and polyketide
	Biosynthesis of phenylpropanoids
	Biosynthesis of plant hormones
	Biosynthesis of terpenoids and steroids
	Biosynthesis of unsaturated fatty acids
	Butanoate metabolism
	Calcium signaling
	Cardiac muscle contraction
	Cell adhesion molecules (CAMs)
	Citrate cycle (TCA cycle)
	Cysteine and methionine metabolism
	Cytokine-cytokine receptor interaction
	DNA replication
	Dorso-ventral axis formation
	ECM-receptor interaction
	Endocytosis
	ErbB signaling pathway
	Ether lipid metabolism
	Fatty acid metabolism
	Fc epsilon RI signaling pathway
	Fc gamma R-mediated phagocytosis
	Focal adhesion
	Fructose and mannose metabolism
	Gap junction
	Glioma
	Glutathione metabolism
	Glycerolipid metabolism
	Glycerophospholipid metabolism
	Glycine, serine and threonine metabolism
	Glycolysis / Gluconeogenesis
	Glycosphingolipid biosynthesis
	GnRH signaling pathway
	Hedgehog signaling pathway
	Hematopoietic cell lineage
	Homologous recombination
	Huntington's disease
	Inositol phosphate metabolism
	Insulin signaling pathway
	Jak-STAT signaling pathway
	Keratan sulfate biosynthesis
	Leukocyte transendothelial migration
	Lysine degradation
	MAPK signaling pathway
	Melanogenesis
	Mismatch repair
	Natural killer cell mediated cytotoxicity
	Neuroactive ligand-receptor interaction
	Neurotrophin signaling pathway
	N-Glycan biosynthesis
	NOD-like receptor signaling pathway
	Non-small cell lung cancer
	Notch signaling pathway
	Nucleotide excision repair
	Oxidative phosphorylation
	Pancreatic cancer
	Parkinson's disease
	Pathways in cancer
	Pentose phosphate pathway
	Phosphatidylinositol signaling system
	Porphyrin and chlorophyll metabolism
	Primary immunodeficiency
	Progesterone-mediated oocyte maturation
	Prostate cancer
	Proteasome
	Purine metabolism
	Pyrimidine metabolism
	Regulation of actin cytoskeleton
	Regulation of autophagy
	Renin-angiotensin system
	Retinol metabolism
	Ribosome
	RIG-I-like receptor signaling pathway
	Selenoamino acid metabolism
	SNARE interactions in vesicular transport
	Spliceosome
	Synthesis and degradation of ketone bodies
	T cell receptor signaling pathway
	Tight junction
	Toll-like receptor signaling pathway
	Tyrosine metabolism
	Valine, leucine and isoleucine degradation
	VEGF signaling pathwaypathway
	Wnt signaling pathway
Cluster 2	Cytokine-cytokine receptor interaction
	Glycerolipid metabolism
	Wnt signaling pathway
Cluster 3	Adherens junction
	Aminoacyl-tRNA biosynthesis
	Arrhythmogenic right ventricular cardiomyopathy (ARVC)
	Autoimmune thyroid disease
	Biosynthesis of alkaloids derived from shikimate pathway
	Biosynthesis of phenylpropanoids
	Biosynthesis of plant hormones
	Cell adhesion molecules (CAMs)
	Chemokine signaling pathway
	Cytosolic DNA-sensing pathway
	Focal adhesion
	Glycerolipid metabolism
	Glycine, serine and threonine metabolism
	Glyoxylate and dicarboxylate metabolism
	Jak-STAT signaling pathway
	Leukocyte transendothelial migration
	Neurotrophin signaling pathway
	NOD-like receptor signaling pathway
	Pathways in cancer
	Phenylalanine, tyrosine and tryptophan biosynthesis
	Porphyrin and chlorophyll metabolism
	Purine metabolism
	Regulation of actin cytoskeleton
	Small cell lung cancer
	Spliceosome
	Systemic lupus erythematosus
	T cell receptor signaling pathway
	Tight junction
	Ubiquitin mediated proteolysis
Cluster 4	1,1,1-Trichloro-2,2-bis(4-chlorophenyl)ethane (DDT) degradation
	Adipocytokine signaling pathway
	Aldosteroneregulated sodium reabsorption
	Alzheimer's disease
	Amino sugar and nucleotide sugar metabolism
	Apoptosis
	Biosynthesis of terpenoids and steroids
	Biosynthesis of unsaturated fatty acids
	Biotin metabolism
	Cell adhesion molecules (CAMs)
	Cell cycle
	Chemokine signaling pathway
	Complement and coagulation cascades
	Cytokine-cytokine receptor interaction
	Cytosolic DNA-sensing pathway
	Dilated cardiomyopathy
	DNA replication
	Drug metabolism
	Endocytosis
	ErbB signaling pathway
	Focal adhesion
	Folate biosynthesis
	Fructose and mannose metabolism
	Gliomacardiomyopathy,
	Glutathione metabolism
	Glycerophospholipid metabolism
	Glycosphingolipid biosynthesis
	Huntington's disease
	Hypertrophic cardiomyopathy (HCM)
	Limonene and pinene degradation
	Long-term depression
	Lysosome
	MAPK signaling pathway
	Meiosis
	Melanoma
	mTOR signaling pathway
	Neuroactive ligand-receptor interaction
	NOD-like receptor signaling pathway
	Oocyte meiosis
	Oxidative phosphorylation
	p53 signaling pathway
	Parkinson's disease
	Pathways in cancer
	Pentose phosphate pathway
	Progesterone-mediated oocyte maturation
	Prostate cancer
	Protein export
	Purine metabolism
	Pyrimidine metabolism
	Retinol metabolism
	RIG-I-like receptor signaling pathway
	Spliceosome
	Starch and sucrose metabolism
	Steroid biosynthesis
	Tight junction
	Toll-like receptor signaling pathway
	Tryptophan metabolism
	Two-component system
	Adherens junction
Cluster 5	Adipocytokine signaling pathway
	Antigen processing and presentation
	Arrhythmogenic right ventricular cardiomyopathy
	B cell receptor signaling pathway
	Calcium signaling pathway
	Chemokine signaling pathway
	Cytokine-cytokine receptor interaction
	Dilated cardiomyopathy
	Focal adhesion
	Gap junction
	GnRH signaling pathway
	Hypertrophic cardiomyopathy
	Leukocyte transendothelial migration(HCM)
	Melanogenesis
	Neuroactive ligand-receptor interaction
	Neurotrophin signaling pathway
	Oocyte meiosis
	Other glycan degradation
	Progesterone-mediated oocyte maturation
	Purine metabolism
	Regulation of actin cytoskeleton
	t cell receptor signaling pathway
	Terpenoid backbone biosynthesis
	TGF-beta signaling pathway
	Tight junction
	Vascular smooth muscle contraction
	Viral myocarditis
Cluster 6	Mitochondria
	Acute myeloid leukemia
Cluster 7
	Axon guidance
	Chemokine signaling pathway
	Chronic myeloid leukemia
	Cytokine-cytokine receptor interaction
	Endocytosis
	ErbB signaling pathway
	Gap junction
	Huntington's disease
	Jak-STAT signaling pathway
	Leukocyte transendothelial migration
	Long-term depression
	Lysosome
	Melanogenesis
	Pathways in cancer
	Progesterone-mediated oocyte maturation
	Taste transduction
	TGF-beta signaling pathway
	Tight junction
	Ubiquitin mediated proteolysis
Cluster 8	Alzheimer's disease
	Huntington's disease
	Oxidative phosphorylation
	Parkinson's disease
	Proteasome
