# Supplementary material for: Estrogen exposure overrides the masculinizing effect of elevated temperature by a downregulation of the key genes implicated in sexual differentiation in a fish with mixed genetic and environmental sex determination
Source: BMC Genomics. 2017 Dec 18;18:973. doi: 10.1186/s12864-017-4345-7 (PMC5735924; doi:10.1186/s12864-017-4345-7)
Supplement: Supplementary file 11 — Common DEG when comparing HT-E2 (artificial) females vs. LT and LT-E2 (natural) females. (XLSX 18 kb) [file 12864_2017_4345_MOESM11_ESM.xlsx]

## Sheet: Table S6
Table S6. Common DEG when comparing HT-E2 (temperature and estradiol) females vs. LT (control) and LT-E2 (only estrogen) females
Description of the common upregulated genes	Gene symbol
5,10-Methenyltetrahydrofolate Synthetase	mthfs
Adenosine deaminase, tRNA specific 3	adat3
Adf-1 protein	adf1
Anaphase-promoting complex subunit 13	anapc13
Ankyrin-16	ank16
Aprataxin	aptx
Astacin-like metallo-endopeptidase (M12 Family)	astl
Autophagy related 12	atg12
BSD domain containing 1	bsdc1
C-type lectin domain family 4 member E	clec4e
C1q-like adipose specific protein	c1q
Canopy FGF signaling regulator 1	cnpy1
Cenpk protein	casc5
Centrin2	cetn2
Centromere protein H	cenph
Centromere protein Q	cenpq
Chain A, Ubiquitin-Conjugating Enzyme Hspc150	ube2t
Cornifelin	cnfn
CUE domain containing 2	cuedc2
Cyclin D2	ccnd2
Cyclin-dependent kinase 2	cdk2
Cysteine conjugate-beta lyase	ccbl1
Cytochrome c oxidase subunit VIIa polypeptide 2	cox7a2
Cytochrome P450 Family 51 Subfamily A Member 1	cyp51a1
Dolichyl-phophate mannosyltransferase polypeptide 1	dpm1
Eukaryotic translation elongation factor 1, delta	eef1d
Family with sequence similarity 96 member B	fam96b
FK506 binding protein 3	fkbp3
Flap structure-specific endonuclease 1	fen1
Frataxin	fxn
Gamma-aminobutyric acid type A receptor alpha 3 subunit	gabra3
Germ nuclear organelle associated protein 7	gemin7
Glutathione S-transferase Mu1	gstm1
Glutathione synthetase	gss
Glycine C-acetyltransferase	gcat
H2A Histone family member Y	h2afy
Hepatitis B virus x interacting protein	hbxip
High-mobility group protein 2-like 1	hmgxb4
Histamine N-methyltransferase	hnmt
Histidine triad nucleotide binding protein 3	hint3
LSM10, U7 small nuclear RNA associated	lsm10
LSM7, U6 small nuclear RNA associated and mRNA degradation associated	lsm7
Matrilin 1	matn1
MDM2 binding protein	mtbp
Meiotic nuclear divisions 1	mnd1
Mitochondrial ribosomal protein L11	mrpl11
Mitochondrial ribosomal protein R11	mrpr11
MYO19 variant protein	myo19
NA
NA
NA
NA
NADH dehydrogenase (ubiquinone) 1 alpha subcomplex	ndufa1
NADH dehydrogenase (ubiquinone) 1 alpha subcomplex	ndufa7
Nonstructural protein p125-2 region	p125-2
Nucleoporin 37 kDa	nup37
Nudix hydrolase 1	nudt1
O-Acyl-ADP-Ribose deacylase 1	oard1
Oxyterol binding protein 2	osbp2
Parkinson disease 7 domain containing 1	pddc1
PHD finger protein	phf
Phosphohistidine phosphatase 1	phpt1
Plasminogen	plg
Polymerase (RNA) II	polr
Polymerase (RNA) II (DNA directed) polypeptide E	polr2e
Polymerase (RNA) II (DNA directed) polypeptide G	polr2g
POP1 homolog, Ribonuclease P/MRP subunit	pop1
Programmed cell death 4	pdcd4
Proteasome (prosome, macropain) 26S subunit, ATPase, 1a	psmc1a
Rad1 protein	rad1
Rad9 protein homolog B	rad9b
SEC22 homolog B, Vesicle trafficking protein	sec22b
Serine/threonine protein kinase 19	stk19
SET and MYND domain containing 3	smyd3
Si:busm1-211o13.10	si:busm1-211o13.10
Signal recognition particle 19	srp19
Small nuclear ribonucleoprotein D2-like protein	ot02g07600
Suppressor of Ty 3 homolog	supt3h
Syntaxin 8	stx8
Testis antigen 76	syce1
Tetratricopeptide repeat domain 9c	ttc9c
Thymopoietin	tmpo
Trans-L-3-hydroxyproline dehydratase	l3hypdh
Transmembrane protein 254	tmem254
tRNA histidine guanylyltransferase 1 like	thg1l
tRNA methyltransferase 11-2 homolog	trmt112
UFM1 specific peptidase 2	ufsp2
WD repeat domain 61	wdr61
Zinc finger AN1-type containint 1	zfand1
Zinc finger and BTB domain containing 8 opposite strand	zbtb8os
Zinc finger, MYND domain containing 17	zmynd17
Description for the common downregulated genes	Gene symbol
Abhydrolase domain containing 10	abhd10
Acetyl-CoA carboxylase alpha	acaca
Adducin 3 (gamma)	add3
Annexin A2	anxa2
Arylsulfatase D	arsd
ATP-binding cassette, sub-family A	abca1
Beta-actin	actb
Calcium and Integrin binding family member 2	cib2
Calcium/calmodulin dependent protein kinase kinase 1	camkk1
Calcium/calmodulin-dependent serine protein kinase	dmi3
Carbohydrate sulfotransferase 10	chst10
Cell division cylcle 42	cdc42
Collagen, type VI, alpha 3	col6a3
Copine III	cpne3
Cryptochrome circadian clock 2	cry2
DEAD (Asp-Glu-Ala-Asp) box polypeptide 1	ddx1
Dico interacting protein 2 homolog B	dip2b
Dihydrolipoamide S-succinyltransferase	dlst
Dysferlin	dysf
Dystrophin	dmd
EH domain binding protein 1	ehbp1
Electron transfer flavoprotein alpha subunit	etfa
Endothelin converting enzyme 1	ece1
Endothelin converting enzyme 1	ece1
eramide synthase 2	cers2
ERGIC and Golgi 2	ergic2
Family with sequence similarity 83, member H	fam83h
Filamin A	flna
Forkhead box k1	foxk1
G protein subunit alpha I1	gnai1
Gelsolin	gsn
Glucokinase	gck
Glucoronic acid epimerase	glce
Glutamate oxaloacetate transaminase 2	cot2
Glycine C-acetyltransferase	gcat
Gonadotropin releasing hormone	gnrh
High mobility group 20A	hmg20a
Inositol polyphosphate-5-phosphatase A	inpp5a
Interleukin 3	il6
Junction plakoglobin	jup
Junction plakoglobin	jup
Layilin	layn
Longevity assurance homolog 1	cers1
LYN proto-oncogen, Src family tyrosine kinase	lyn
Lysyl oxidase like 2	loxl2
Meiotic nuclear divisions 1	mnd1
Membrane palmitoylated protein 1	mpp1
Microsomal glutathione S-transferase 2	mgst2
Msx2 interacting nuclear target protein	spen
Myeloid cell leukemia 1	mcl1
Myocardin	myocd
NA
NA
NA
NADH: Ubiquinone oxidoreductase core subunit S1	ndufs1
NADPH-cytochrome P450 reductase	cpr
Nicotinamide nucleotide adenylyltransferase 3	nmnat3
Nucleotide binding protein 1	gnbp
Parkinson disease 7 domain containing 1	pddc1
Plasma membrane calcium ATPase 1 isoform a	atp2b1
Plectin 1 isoform 2	plec1I2
Plectin 1 isoform 7	plec1I7
Plectin 4	plec4
Procollagen lysyl hydroxylase 2	plod2
Prolactin	prl
Proliferating cell nuclear antigen	pcna
Protein kinase C and casein kinase substrate in neurons 2	pacsin2
Rad1 checkpoint dna exonuclease	rad1
Radixin	rdx
Ral GEF with PH domain and SH3 binding motif2	ralgps2
RAS and EF-hand domain containing	rasef
RELA proto-oncogene, NF-KB subunit	rela
Rhophilin, Rho GTPase binding protein 2	rhpn2
Ribosomal protein S17	prs17
Signal transducer and activator of transcription 5	stat5
Snail homolog 2	snai2
Solute carrier family 25	slc25
Succinate dehydrogenase	sdh
TAF3 RNA polymerase II	taf3
Taurine transporter	taut
Taurine transporter	taut
Torsin family 1 member A	tor1a
Transmembrane 6 superfamily member 1	tm6sf1
Troponin I2, fast sleketal type	tnnI1
Troponin I3, cardiac type	tnni3
Tumor necrosis factor receptor superfamily member 1A	tnfrsf1a
Ubiquitin conjugating enxyme E2 Q2	ube2q2
Vinculin	scn4ab
WD repeat domain 44	wdr44
WW and PDZ domain containing 1	magi1
WW45 protein	sav1
YTH domain family 3	ythdf3
Zinc finger MYND-type containing 12	zmynd12
