# Supplementary material for: Estrogen exposure overrides the masculinizing effect of elevated temperature by a downregulation of the key genes implicated in sexual differentiation in a fish with mixed genetic and environmental sex determination
Source: BMC Genomics. 2017 Dec 18;18:973. doi: 10.1186/s12864-017-4345-7 (PMC5735924; doi:10.1186/s12864-017-4345-7)
Supplement: Supplementary file 12 — GO results subdivided into three categories: biological process (BP), molecular function (MF) and cell component (CC) for the HT-E2 vs. HT comparison. (XLSX 12.3 kb) [file 12864_2017_4345_MOESM12_ESM.xlsx]

## Sheet: Table S7
Table S7. GO results subdivided into three categories: biological process (BP), molecular function (MF) and cell component (CC) for the HT-E2 vs. HT comparison
Biological process (Up GO terms)	n	Total N	%
Viral reproduction	5	432	1.16
Signaling	23	432	5.32
Rhythmic process	1	432	0.23
Response to stimulus	41	432	9.49
Reproduction	13	432	3.01
Multicellular organismal process	31	432	7.18
Multiorganism process	8	432	1.85
Metabolic process	57	432	13.19
Locomotion	6	432	1.39
Localization	26	432	6.02
Biological adhesion	6	432	1.39
Biological regulation	46	432	10.65
Cell proliferation	13	432	3.01
Cellular component organization or biogenesis	29	432	6.71
Cellular process	71	432	16.44
Death	13	432	3.01
Developmental process	24	432	5.56
Growth	9	432	2.08
Immune system	10	432	2.31
Molecular function (Up GO terms)	n	Total N	%
Transporter activity	5	127	3.94
Structural molecule activity	9	127	7.09
Receptor activity	2	127	1.57
Protein binding transcription factor activity	4	127	3.15
Nucleic acid binding transcription factor activity	2	127	1.57
Molecular transducer activity	1	127	0.79
Metallochaperon activity	1	127	0.79
Enzyme regulator activity	5	127	3.94
Electron carrier activity	3	127	2.36
Channel regulator activity	1	127	0.79
Catalytic activity	32	127	25.2
Binding	62	127	48.82
Cell component (Up GO terms)	n	Total N	%
Virion	1	244	0.41
Synapse	3	244	1.23
Organelle	56	244	22.95
Membrane-enclosed lumen	25	244	10.25
Membrane	29	244	11.89
Cell	67	244	27.46
Cell junction	5	244	2.05
Extracellular matrix	4	244	1.64
Extracellular region	15	244	6.15
Macromolecular complex	39	244	15.98
Biological process (Down GO terms)	n	Total N	%
Signaling	118	1574	7.5
Response to stimulus	150	1574	9.53
Reproduction	31	1574	1.97
Multicellular organismal process	112	1574	7.12
Multiorganims process	23	1574	1.46
Metabolic process	199	1574	12.64
Locomotion	33	1574	2.1
Localization	100	1574	6.35
Immune system process	34	1574	2.16
Biological adhesion	37	1574	2.35
Biological regulation	184	1574	11.69
Cell proliferation	40	1574	2.54
Cellular component organization or biogenesis	93	1574	5.91
Cellular process	255	1574	16.2
Death	51	1574	3.24
Developmental process	99	1574	6.29
Growth	15	1574	0.95
Molecular process (Down GO terms)	n	Total N	%
Transporter activity	18
Structural molecule activity	19	476	3.99
Receptor activity	27	476	5.67
Protein binding transcription factor activity	16
Nucleic acid binding transcription factor activity	13
Molecular transducer activity	24	476	5.04
Enzyme regulator activity	21
Catalytic activity	122	476	25.63
Binding	234	476	49.16
Cell component (Down GO terms)	n	Total N	%
Synapse	13	820	1.59
Organelle	193	820	23.54
Membrane-enclosed lumen	68	820	8.29
Membrane	136	820	16.59
Macromolecular complex	106	820	12.93
Cell	256	820	31.22
Cell junction	22	820	2.68
Extracellular region	26	820	3.17
