# Supplementary material for: Estrogen exposure overrides the masculinizing effect of elevated temperature by a downregulation of the key genes implicated in sexual differentiation in a fish with mixed genetic and environmental sex determination
Source: BMC Genomics. 2017 Dec 18;18:973. doi: 10.1186/s12864-017-4345-7 (PMC5735924; doi:10.1186/s12864-017-4345-7)
Supplement: Supplementary file 13 — Fisher’s exact test with multiple testing corrections of FDR results. (XLSX 17.1 kb) [file 12864_2017_4345_MOESM13_ESM.xlsx]

## Sheet: Table S8
Table S8. Two-tail Fisher’s exact test with multiple testing corrections of FDR results
GO Term	Name	Type	FDR	Single Test
				P-Value
GO:0005887	integral to plasma membrane	C	1.63E-08	5.28E-11
GO:0051240	positive regulation of multicellular organismal process	P	1.04E-05	9.18E-08
GO:0019904	protein domain specific binding	F	9.57E-05	1.20E-06
GO:0045944	positive regulation of transcription from RNA polymerase II promoter	P	2.84E-04	4.10E-06
GO:0005792	microsome	C	5.11E-04	8.08E-06
GO:0043066	negative regulation of apoptotic process	P	5.18E-04	8.28E-06
GO:0097458	neuron part	C	8.12E-04	1.39E-05
GO:0050872	white fat cell differentiation	P	1.42E-03	2.65E-05
GO:0050829	defense response to Gram-negative bacterium	P	1.42E-03	2.65E-05
GO:0007568	aging	P	1.81E-03	3.47E-05
GO:0045667	regulation of osteoblast differentiation	P	1.97E-03	3.82E-05
GO:0005794	Golgi apparatus	C	2.08E-03	4.09E-05
GO:0005829	cytosol	C	2.73E-03	5.69E-05
GO:0030335	positive regulation of cell migration	P	3.04E-03	6.39E-05
GO:0050839	cell adhesion molecule binding	F	3.51E-03	7.56E-05
GO:0071364	cellular response to epidermal growth factor stimulus	P	3.51E-03	7.64E-05
GO:0007595	lactation	P	4.22E-03	9.59E-05
GO:0009897	external side of plasma membrane	C	4.30E-03	9.84E-05
GO:0010740	positive regulation of intracellular protein kinase cascade	P	4.47E-03	1.05E-04
GO:0019901	protein kinase binding	F	4.82E-03	1.15E-04
GO:0004620	phospholipase activity	F	5.64E-03	1.38E-04
GO:0001726	ruffle	C	5.68E-03	1.40E-04
GO:0044463	cell projection part	C	6.04E-03	1.52E-04
GO:0042803	protein homodimerization activity	F	6.37E-03	1.61E-04
GO:0050798	activated T cell proliferation	P	6.70E-03	1.71E-04
GO:0007600	sensory perception	P	6.97E-03	1.82E-04
GO:0045121	membrane raft	C	7.37E-03	1.95E-04
GO:0008092	cytoskeletal protein binding	F	7.68E-03	2.06E-04
GO:0045202	synapse	C	9.03E-03	2.57E-04
GO:0042698	ovulation cycle	P	9.57E-03	2.75E-04
GO:0007159	leukocyte cell-cell adhesion	P	1.10E-02	3.30E-04
GO:0035066	positive regulation of histone acetylation	P	1.10E-02	3.30E-04
GO:0003682	chromatin binding	F	1.24E-02	3.90E-04
GO:0050870	positive regulation of T cell activation	P	1.24E-02	3.92E-04
GO:0009395	phospholipid catabolic process	P	1.24E-02	3.92E-04
GO:0019012	virion	C	1.35E-02	4.40E-04
GO:0001673	male germ cell nucleus	C	1.35E-02	4.40E-04
GO:0071305	cellular response to vitamin D	P	1.35E-02	4.40E-04
GO:0000255	allantoin metabolic process	P	1.35E-02	4.40E-04
GO:0055012	ventricular cardiac muscle cell differentiation	P	1.35E-02	4.40E-04
GO:0032403	protein complex binding	F	1.37E-02	4.46E-04
GO:0005912	adherens junction	C	1.49E-02	4.94E-04
GO:0003712	transcription cofactor activity	F	1.50E-02	4.97E-04
GO:0048646	anatomical structure formation involved in morphogenesis	P	1.51E-02	5.03E-04
GO:0043235	receptor complex	C	1.51E-02	5.04E-04
GO:0032330	regulation of chondrocyte differentiation	P	1.55E-02	5.30E-04
GO:0043565	sequence-specific DNA binding	F	1.58E-02	5.40E-04
GO:0023061	signal release	P	1.61E-02	5.58E-04
GO:0060090	binding, bridging	F	1.61E-02	5.66E-04
GO:0006929	substrate-dependent cell migration	P	1.61E-02	5.71E-04
GO:0005001	transmembrane receptor protein tyrosine phosphatase activity	F	1.61E-02	5.71E-04
GO:0043278	response to morphine	P	1.61E-02	5.71E-04
GO:0007416	synapse assembly	P	1.75E-02	6.33E-04
GO:0007409	axonogenesis	P	1.75E-02	6.38E-04
GO:0032355	response to estradiol stimulus	P	1.98E-02	7.41E-04
GO:0070252	actin-mediated cell contraction	P	1.98E-02	7.41E-04
GO:0043043	peptide biosynthetic process	P	1.98E-02	7.41E-04
GO:0042572	retinol metabolic process	P	1.98E-02	7.41E-04
GO:0022603	regulation of anatomical structure morphogenesis	P	2.01E-02	7.56E-04
GO:0006935	chemotaxis	P	2.11E-02	8.08E-04
GO:0009612	response to mechanical stimulus	P	2.11E-02	8.10E-04
GO:0030522	intracellular receptor signaling pathway	P	2.15E-02	8.30E-04
GO:0007286	spermatid development	P	2.22E-02	8.65E-04
GO:0005539	glycosaminoglycan binding	F	2.22E-02	8.65E-04
GO:0005856	cytoskeleton	C	2.30E-02	9.11E-04
GO:0007157	heterophilic cell-cell adhesion	P	2.30E-02	9.15E-04
GO:0046620	regulation of organ growth	P	2.30E-02	9.15E-04
GO:0043065	positive regulation of apoptotic process	P	2.30E-02	9.17E-04
GO:0070013	intracellular organelle lumen	C	2.35E-02	9.41E-04
GO:0045598	regulation of fat cell differentiation	P	2.47E-02	1.01E-03
GO:0090090	negative regulation of canonical Wnt receptor signaling pathway	P	2.47E-02	1.01E-03
GO:0007169	transmembrane receptor protein tyrosine kinase signaling pathway	P	2.52E-02	1.04E-03
GO:0034185	apolipoprotein binding	F	2.52E-02	1.06E-03
GO:0007185	transmembrane receptor protein tyrosine phosphatase signaling pathway	P	2.52E-02	1.06E-03
GO:0072132	mesenchyme morphogenesis	P	2.52E-02	1.06E-03
GO:0002162	dystroglycan binding	F	2.52E-02	1.06E-03
GO:0045213	neurotransmitter receptor metabolic process	P	2.52E-02	1.06E-03
GO:0055024	regulation of cardiac muscle tissue development	P	2.52E-02	1.06E-03
GO:0035414	negative regulation of catenin import into nucleus	P	2.52E-02	1.06E-03
GO:0005667	transcription factor complex	C	2.58E-02	1.10E-03
GO:0016125	sterol metabolic process	P	2.59E-02	1.10E-03
GO:0003012	muscle system process	P	2.69E-02	1.15E-03
GO:0005543	phospholipid binding	F	2.77E-02	1.19E-03
GO:0005911	cell-cell junction	C	2.77E-02	1.20E-03
GO:0010720	positive regulation of cell development	P	2.78E-02	1.20E-03
GO:0000982	RNA polymerase II core promoter proximal region sequence-specific DNA binding transcription factor activity	F	3.04E-02	1.34E-03
GO:0042593	glucose homeostasis	P	3.04E-02	1.34E-03
GO:0072091	regulation of stem cell proliferation	P	3.08E-02	1.38E-03
GO:1901888	regulation of cell junction assembly	P	3.08E-02	1.38E-03
GO:0050810	regulation of steroid biosynthetic process	P	3.08E-02	1.38E-03
GO:0005100	Rho GTPase activator activity	F	3.08E-02	1.38E-03
GO:0042108	positive regulation of cytokine biosynthetic process	P	3.08E-02	1.38E-03
GO:0007628	adult walking behavior	P	3.08E-02	1.38E-03
GO:0034381	plasma lipoprotein particle clearance	P	3.08E-02	1.38E-03
GO:0007010	cytoskeleton organization	P	3.12E-02	1.40E-03
GO:0004713	protein tyrosine kinase activity	F	3.15E-02	1.42E-03
GO:0005625	soluble fraction	C	3.23E-02	1.46E-03
GO:0035257	nuclear hormone receptor binding	F	3.29E-02	1.49E-03
GO:0050731	positive regulation of peptidyl-tyrosine phosphorylation	P	3.44E-02	1.57E-03
GO:0008083	growth factor activity	F	3.44E-02	1.57E-03
GO:0080134	regulation of response to stress	P	3.44E-02	1.58E-03
GO:0035023	regulation of Rho protein signal transduction	P	3.72E-02	1.72E-03
GO:0007422	peripheral nervous system development	P	3.74E-02	1.75E-03
GO:0040014	regulation of multicellular organism growth	P	3.74E-02	1.75E-03
GO:0048771	tissue remodeling	P	3.74E-02	1.75E-03
GO:0030055	cell-substrate junction	C	3.77E-02	1.77E-03
GO:0006897	endocytosis	P	3.86E-02	1.81E-03
GO:0031329	regulation of cellular catabolic process	P	3.95E-02	1.86E-03
GO:0051090	regulation of sequence-specific DNA binding transcription factor activity	P	3.98E-02	1.89E-03
GO:0030500	regulation of bone mineralization	P	4.15E-02	1.99E-03
GO:0010657	muscle cell apoptotic process	P	4.15E-02	1.99E-03
GO:0019814	immunoglobulin complex	C	4.15E-02	1.99E-03
GO:0033629	negative regulation of cell adhesion mediated by integrin	P	4.16E-02	2.04E-03
GO:0045123	cellular extravasation	P	4.16E-02	2.04E-03
GO:0010839	negative regulation of keratinocyte proliferation	P	4.16E-02	2.04E-03
GO:0045885	positive regulation of survival gene product expression	P	4.16E-02	2.04E-03
GO:0005200	structural constituent of cytoskeleton	F	4.20E-02	2.07E-03
GO:0030168	platelet activation	P	4.31E-02	2.14E-03
GO:0050679	positive regulation of epithelial cell proliferation	P	4.42E-02	2.24E-03
GO:0051347	positive regulation of transferase activity	P	4.42E-02	2.30E-03
GO:0050852	T cell receptor signaling pathway	P	4.42E-02	2.33E-03
GO:0010518	positive regulation of phospholipase activity	P	4.42E-02	2.33E-03
GO:0034332	adherens junction organization	P	4.42E-02	2.33E-03
GO:0021629	olfactory nerve structural organization	P	4.42E-02	2.36E-03
GO:0072365	regulation of cellular ketone metabolic process by negative regulation of transcription from RNA polymerase II promoter	P	4.42E-02	2.36E-03
GO:0052650	NADP-retinol dehydrogenase activity	F	4.42E-02	2.36E-03
GO:0006700	C21-steroid hormone biosynthetic process	P	4.42E-02	2.36E-03
GO:0006583	melanin biosynthetic process from tyrosine	P	4.42E-02	2.36E-03
GO:0051684	maintenance of Golgi location	P	4.42E-02	2.36E-03
GO:0042985	negative regulation of amyloid precursor protein biosynthetic process	P	4.42E-02	2.36E-03
GO:0031088	platelet dense granule membrane	C	4.42E-02	2.36E-03
GO:0004167	dopachrome isomerase activity	F	4.42E-02	2.36E-03
GO:0030260	entry into host cell	P	4.42E-02	2.36E-03
GO:0046449	creatinine metabolic process	P	4.42E-02	2.36E-03
GO:0045906	negative regulation of vasoconstriction	P	4.42E-02	2.36E-03
GO:0034372	very-low-density lipoprotein particle remodeling	P	4.42E-02	2.36E-03
GO:0034364	high-density lipoprotein particle	C	4.42E-02	2.36E-03
GO:0021847	ventricular zone neuroblast division	P	4.42E-02	2.36E-03
GO:0007567	parturition	P	4.42E-02	2.36E-03
GO:0071375	cellular response to peptide hormone stimulus	P	4.42E-02	2.36E-03
GO:0032496	response to lipopolysaccharide	P	4.79E-02	2.59E-03
GO:0001701	in utero embryonic development	P	4.79E-02	2.59E-03
GO:0032101	regulation of response to external stimulus	P	4.79E-02	2.59E-03
GO:0043169	cation binding	F	4.91E-02	2.67E-03
GO:0051093	negative regulation of developmental process	P	4.91E-02	2.68E-03
GO:0032553	ribonucleotide binding	F	4.91E-02	2.68E-03
Abbreviations: C, cell component; F, molecular function; P, biological process.
