# Supplementary material for: Estrogen exposure overrides the masculinizing effect of elevated temperature by a downregulation of the key genes implicated in sexual differentiation in a fish with mixed genetic and environmental sex determination
Source: BMC Genomics. 2017 Dec 18;18:973. doi: 10.1186/s12864-017-4345-7 (PMC5735924; doi:10.1186/s12864-017-4345-7)
Supplement: Supplementary file 14 — KEGG pathways derived from the differentially expressed genes (DEG) that were either up- or downregulated in the HT-E2 vs. HT comparison. (XLSX 11.3 kb) [file 12864_2017_4345_MOESM14_ESM.xlsx]

## Sheet: Table S9
Table S9. KEGG pathways derived from the differentially expressed genes (DEG) that were either up- or downregulated for the HT-E2 vs. HT comparison
Pathway name	# sequences	# enzymes	Genes involved	Up/Down
Alpha-linolenic acid metabolism	1	1	lcat	Up
Amino sugar and nucleotide sugar metabolism	1	1	por	Down
Arginine and proline metabolism	1	1	got2	Down
Biotin metabolism	1	1	btd	Up
Carbon fixation in photosynthetic organisms	1	1	got2	Down
Citrate cycle (TCA cycle)	1	1	dlst	Down
Cutin, suberine and wax biosynthesis	1	1	dgat2	Down
Drug metabolism	2	2	nlgn2, ppme1	Down
Drug metabolism - Cytochrome P450	1	1	mgst2	Down
Drug metabolism - Other enzymes	1	1	uck2	Up
Ether lipid metabolism	1	1	lcat	Up
Fatty acid biosynthesis	1	1	acc1	Up
Fructose and mannose metabolism	1	1	akr1b7	Down
Galactose metabolism	1	1	akr1b7	Down
Glutathione metabolism	4	4	g6pd, mgst2, gsr, rrm1	Down
Glycerolipid metabolism	5	4	dgat2, agpat1, glyctk, akr1b7	Down
Glycine, serine and threonine metabolism	1	1	glyctk	Down
Glycosaminoglycan degradation	1	1	mgea5	Down
Glyoxylate and dicarboxylate metabolism	1	1	glyctk	Down
Inositol phosphate metabolism	3	3	sacm1l, ednra, plcg1	Down
Isoquinoline alkaloid biosynthesis	1	1	got2	Down
Linolenic acid metabolism	1	1	lcat	Up
Lysine degradation	4	4	prdm2, smyd3, box1, dlst	Down
Melanogenesis	2	1	dct	Down
Metabolism of xenobiotics by Cytochrome P450	1	1	mgst2	Down
mTOR signaling pathway	1	1	mapk4	Down
Mucin type O-glycan biosynthesis	1	1	galnt5	Down
Nitrogen metabolism	2	1	ca7	Down
Novobiocin biosynthesis	2	2	got2, ASP1	Down
Other types of O-glycan biosynthesis	1	1	st3gal3	Down
Oxidative phosphorilation	4	2	cox7a2, ndufa1	Up
Pentose and glucuronate interconversions	1	1	akr1b7	Down
Phosphatidylinositol signaling system	3	3	sacm1l, ednra, plcg1	Down
Porphyrin and chlorophyll metabolism	1	2	fxn, cp	Up
Purine metabolism	6	6	gmpr2, star, ATPase, adcy7, gask, rrm1	Down
Pyruvate metabolism	1	1	akr1b7	Down
Retinol metabolism	2	2	dgat2, rdh2	Down
Sphingolipid metabolism	3	2	cers1, arsd	Down
Starch and sucrose metabolism	1	1	gbe1	Down
Steroid biosynthesis	1	1	tm7sf2	Down
Steroid hormone biosynthesis	1	1	arsd	Down
T cell receptor signaling pathway	4	1	ssu72	Down
Tropane, piperidine and pyridine alkaloid biosynthesis	1	1	ccbl1	Up
Tropane, piperidine and pyridine alkaloid biosynthesis	1	1	got2	Down
Tryptophan metabolism	1	1	got2	Up
Various types of N-glycan biosynthesis	1	1	st3gal3	Down
