# Supplementary material for: Estrogen exposure overrides the masculinizing effect of elevated temperature by a downregulation of the key genes implicated in sexual differentiation in a fish with mixed genetic and environmental sex determination
Source: BMC Genomics. 2017 Dec 18;18:973. doi: 10.1186/s12864-017-4345-7 (PMC5735924; doi:10.1186/s12864-017-4345-7)
Supplement: Supplementary file 17 — List of the genes related to epigenetic regulatory mechanisms discussed in the text for the HT-E2 vs. HT comparison. (XLSX 12 kb) [file 12864_2017_4345_MOESM17_ESM.xlsx]

## Sheet: Table S10
Table S10. List of the genes related to epigenetic regulatory mechanisms discussed in the text for the HT-E2 vs. HT comparison
	Gene	Gene name	Fold Change	Adjusted
				P-value
	cxxc1	CpG-binding protein	-1029	0.798
demethylases	jarid2	jumonji, AT rich interactive domain 2	-1172	0.166
	jmjd1c	probable JmjC domain-containing histone demethylation protein 2C	-1012	0.906
	kdm3b	lysine-specific demethylase 3B	-1355	0.103
	kdm5b	lysine-specific demethylase 5B	-1311	0.045
	kdm6b	lysine-specific demethylase 6B	-1196	0.295
dicer1	dicer1	endoribonuclease Dicer	-1110	0.267
	PCON_06426	similar to protein kinase/endoribonuclease (IRE1)	-1145	0.098
helicases	brm	ATP-dependent helicase BRM	-1377	0.099
	ddx39b	spliceosome RNA helicase DDX39B	-1019	0.842
histone acetyltransferases	hat1	histone acetyltransferase type B catalytic subunit	1354	0.273
	kat8	histone acetyltransferase KAT8	1504	0.162
	myst2	MYST histone acetyltransferase 2	-1312	0.064
histone deacetylases	hdac3	nuclear receptor co-repressor/HDAC3 complex subunit	1170	0.270
	hdac	class 4 HDAC protein	1062	0.774
	hdac1	histone deacetylase 1	1266	0.428
	hdac11	histone deacetylase 11	1122	0.217
	hdac7	histone deacetylase 7	-1271	0.101
methyltransferases	dmap1	DNA methyltransferase 1 associated protein 1	-1283	0.130
	dnmt3b	DNA (cytosine-5)-methyltransferase 3B	-1910	0.035
	ehmt2	euchromatic histone lysine N-methyltransferase 2	1755	0.152
	mettl1	tRNA (guanine-N(7)-)-methyltransferase	1312	0.324
	mettl15	probable methyltransferase-like protein 15	1014	0.890
	mettl2b	methyltransferase-like protein 2B	1138	0.700
	mettl4	methyltransferase-like protein 4	-1067	0.816
	mettl7a	methyltransferase-like protein 7A	-1178	0.516
	mettl8	methyltransferase-like protein 8	1263	0.353
	n6amt1	hemK methyltransferase family member 2	1049	0.567
	setd7	histone-lysine N-methyltransferase SETD7	1037	0.876
	skmBOP	skmBOP	-1032	0.779
	smyd3	histone-lysine N-methyltransferase SMYD3	1442	0.182
	trdmt1	tRNA (cytosine(38)-C(5)-methyltransferase	-1354	0.202
	prmt3	protein arginine N-methyltransferase 3	1271	0.154
	prmt7	protein arginine N-methyltransferase 7	1355	0.169
	setd8	N-lysine methyltransferase SETD8	-1442	0.115
	set1	putative histone-lysine N-methyltransferase 1	-1758	0.147
	smyd3	histone-lysine N-methyltransferase SMYD3	1442	0.182
polycomb	pcgf2	polycomb group RING finger protein 2	-1005	0.986
	pcgf5	polycomb group RING finger protein 5	-1147	0.333
	pcgf6	polycomb group RING finger protein 6	1343	0.134
	suz12	polycomb protein SUZ12	-1090	0.369
